# Supplementary material for: Luminescent Hybrid Material Based on Boron Organic Phosphor and Silica Aerogel Matrix
Source: Molecules. 2022 Aug 16;27(16):5226. doi: 10.3390/molecules27165226 (PMC9416728; doi:10.3390/molecules27165226)
Supplement: Supplementary file 1 [file molecules-27-05226-s001.zip]

Archive with 1 entries (1 files):
- molecules-1847245-supplementary-updated.pdf
